# Supplementary material for: Tryonia, a new taenitidoid fern genus segregated from Jamesonia and Eriosorus (Pteridaceae)
Source: PhytoKeys. 2014 Feb 26;(35):23–43. doi: 10.3897/phytokeys.35.6886 (PMC4023336; doi:10.3897/phytokeys.35.6886)
Supplement: XML Treatment for Tryonia [file phytokeys.35.6886-treatment1.xml]

<!DOCTYPE tp:taxon-treatment
  PUBLIC "-//TaxonX//DTD Taxonomic Treatment Publishing DTD v0 20100105//EN" "tax-treatment-NSO.dtd">
<tp:taxon-treatment xmlns:tp="http://www.plazi.org/taxpub"><tp:treatment-meta><mixed-citation publication-type="journal"><person-group><name><surname>Cochran</surname><given-names>Alyssa T.</given-names></name><name><surname>Prado</surname><given-names>Jefferson</given-names></name><name><surname>Schuettpelz</surname><given-names>Eric</given-names></name></person-group><article-title><italic>Tryonia</italic>, a new taenitidoid fern genus segregated from <italic>Jamesonia</italic> and <italic>Eriosorus</italic> (Pteridaceae)</article-title><source>PhytoKeys</source><day>26</day><month>2</month><year>2014</year><volume>2014</volume><issue>35</issue><fpage>23</fpage><lpage>43</lpage><pub-id pub-id-type="doi">10.3897/phytokeys.35.6886</pub-id></mixed-citation></tp:treatment-meta><tp:nomenclature><tp:taxon-name>
                        <tp:taxon-name-part taxon-name-part-type="genus">Tryonia</tp:taxon-name-part>
                        <object-id xmlns:xlink="http://www.w3.org/1999/xlink" xlink:type="simple">urn:lsid:ipni.org:names:77136217-1</object-id>
                        <object-id xmlns:xlink="http://www.w3.org/1999/xlink" xlink:type="simple">http://species-id.net/wiki/Tryonia</object-id>
                    </tp:taxon-name><tp:taxon-authority>Schuettp., J.Prado &amp; A.T.Cochran</tp:taxon-authority><tp:taxon-status xmlns:xlink="http://www.w3.org/1999/xlink" xlink:type="simple">gen. nov.</tp:taxon-status><xref ref-type="fig" rid="F4">Figs 4</xref><xref ref-type="fig" rid="F6">, 6</xref><xref ref-type="fig" rid="F7"/><xref ref-type="fig" rid="F8"/><xref ref-type="fig" rid="F9">–9</xref></tp:nomenclature><tp:treatment-sec sec-type="latin"><title>Diagnosis</title><p><italic>Similar to some species of</italic> <tp:taxon-name>Jamesonia</tp:taxon-name>, <italic>but with stramineous rather than castaneous rachises</italic>.</p></tp:treatment-sec><tp:treatment-sec sec-type="Type"><title>Type.</title><p><italic><tp:taxon-name>Tryonia myriophylla</tp:taxon-name></italic> (Sw.) Schuettp., J.Prado &amp; A.T.Cochran, comb. nov., <italic><tp:taxon-name>Gymnogramma myriophylla</tp:taxon-name></italic> Sw., Kongl. Vetensk. Acad. Handl. 1817(1): 58. 1817.</p></tp:treatment-sec><tp:treatment-sec sec-type="Description"><title>Description.</title><p>Plants terrestrial, rupicolous, or saxicolous. Rhizomes creeping to erect at apex, compact, with appressed hairs or crispate bristles, sometimes rigid, ruddy brown, darker at the base. Fronds erect, 6–100 cm long; petioles terete or sulcate adaxially, brown at base and stramineous distally, from 1/8 as long to equal the length of the lamina, densely to sparsely pubescent, the hairs short and erect or long and crispate, hyaline or reddish brown at the cell junctions, glandular or non-glandular; laminae linear to elongate-triangular, 1 or 2-pinnate-pinnatissect to 1–3-pinnate-pinnatifid, 4.0–48 cm long, 1.0–14 cm wide, determinate; rachises straight, sometimes slightly flexuous, terete or sulcate adaxially, stramineous, pubescent, the hairs like those of the petioles; pinnae ascending to patent to the rachis, oblong to deltate, 0.5–10 cm long, 0.5–5 cm wide, membranaceous to herbaceous, densely to sparsely pubescent on both surfaces, the hairs glandular, hyaline or with the terminal cell light to dark red<!--PageBreak--><!--PageBreak-->dish brown, 2–5-celled, or hairs non-glandular, hyaline or reddish brown at the cell junctions, 2–5(–7)-celled; ultimate segments entire and round or emarginate; veins free. Sporangia borne along the veins, short-stalked, stalks 1–2-celled, stomia with 2–4 indurated cells; spores trilete, tetrahedral-globose, with an equatorial flange, distal face coarsely tuberculate, proximal face with prominent ridges, brown, 40–60 µm (<xref ref-type="fig" rid="F9">Fig. 9</xref>).</p><fig id="F6" position="float" orientation="portrait"><label>Figure 6.</label><caption><p><italic><tp:taxon-name>Tryonia areniticola</tp:taxon-name></italic> (Schwartsb. &amp; Labiak) Schuettp., J.Prado &amp; A.T.Cochran. Schwartsburd 487 (SP), inset detail of (stramineous) rachis magnified 4×.</p></caption><graphic xmlns:xlink="http://www.w3.org/1999/xlink" xlink:href="phytokeys-035-023-g006.jpg" position="float" orientation="portrait" xlink:type="simple"/></fig><fig id="F7" position="float" orientation="portrait"><label>Figure 7.</label><caption><p><italic><tp:taxon-name>Tryonia schwackeana</tp:taxon-name></italic> (Christ) Schuettp., J.Prado &amp; A.T.Cochran. Schuettpelz 1433 (MO), inset detail of (stramineous) rachis magnified 4×. Image modified from <ext-link xmlns:xlink="http://www.w3.org/1999/xlink" ext-link-type="uri" xlink:href="http://www.tropicos.org/Image/100140486" xlink:type="simple">http://www.tropicos.org/Image/100140486</ext-link>.</p></caption><graphic xmlns:xlink="http://www.w3.org/1999/xlink" xlink:href="phytokeys-035-023-g007.jpg" position="float" orientation="portrait" xlink:type="simple"/></fig><fig id="F8" position="float" orientation="portrait"><label>Figure 8.</label><caption><p><italic><tp:taxon-name>Tryonia sellowiana</tp:taxon-name></italic> (Kuhn) Schuettp., J.Prado &amp; A.T.Cochran. Mulford 710 (US), inset detail of (stramineous) rachis magnified 4×.</p></caption><graphic xmlns:xlink="http://www.w3.org/1999/xlink" xlink:href="phytokeys-035-023-g008.jpg" position="float" orientation="portrait" xlink:type="simple"/></fig><fig id="F9" position="float" orientation="portrait"><label>Figure 9.</label><caption><p>Spores of <italic><tp:taxon-name>Tryonia</tp:taxon-name></italic>. A. <italic><tp:taxon-name>Tryonia myriophylla</tp:taxon-name></italic> proximal view, Wacket s.n. (US) <bold>B</bold> <italic><tp:taxon-name>Tryonia myriophylla</tp:taxon-name></italic> distal view, Wacket s.n. (US) <bold>C</bold> <italic><tp:taxon-name>Tryonia areniticola</tp:taxon-name></italic> proximal view, Kummrow 2773 (US) <bold>D</bold> <italic><tp:taxon-name>Tryonia areniticola</tp:taxon-name></italic> distal view, Kummrow 2773 (US). All scale bars are 20 µm.</p></caption><graphic xmlns:xlink="http://www.w3.org/1999/xlink" xlink:href="phytokeys-035-023-g009.jpg" position="float" orientation="portrait" xlink:type="simple"/></fig></tp:treatment-sec><tp:treatment-sec sec-type="Etymology"><title>Etymology.</title><p>The generic name honors Dr. Alice Faber Tryon, who made extraordinary contributions to fern systematics and published taxonomic revisions of both <italic><tp:taxon-name>Jamesonia</tp:taxon-name></italic> <italic>sensu stricto</italic> and <italic><tp:taxon-name>Eriosorus</tp:taxon-name></italic> (from which <italic><tp:taxon-name>Tryonia</tp:taxon-name></italic> is segregated herein).</p></tp:treatment-sec><tp:treatment-sec sec-type="Distribution"><title>Distribution.</title><p><italic><tp:taxon-name>Tryonia</tp:taxon-name></italic> occurs primarily in southeastern Brazil. However, one species (<italic><tp:taxon-name>Tryonia myriophylla</tp:taxon-name></italic>) can also be found in Uruguay (Cerro Largo: Sierra Souza), near the Brazilian border. The genus is mostly restricted to the Atlantic Forest, along shaded streams, on damp shaded sandstone, or in more open places (but here shaded by shrubs); 600–2300 m.</p></tp:treatment-sec><tp:treatment-sec sec-type="Discussion"><title>Discussion.</title><p><italic><tp:taxon-name>Tryonia</tp:taxon-name></italic> can be distinguished most readily from <italic><tp:taxon-name>Jamesonia</tp:taxon-name></italic> by its stramineous rachises, but its gross morphology is also reasonably distinct. <xref ref-type="bibr" rid="B18">Tryon (1970)</xref> referred to the leaves of <italic><tp:taxon-name>Tryonia myriophylla</tp:taxon-name></italic> as “generalized” (i.e., elongate-triangular and well developed). She drew a distinction between them and the “specialized” (i.e., either complex and scandent or compact and linear) leaves of <italic><tp:taxon-name>Jamesonia</tp:taxon-name></italic> <italic>sensu stricto</italic> and many other species at the time placed in <italic><tp:taxon-name>Eriosorus</tp:taxon-name></italic>, as well as between them and the “intermediate” (i.e., falling between the two extremes) leaves of other species she treated in <italic><tp:taxon-name>Eriosorus</tp:taxon-name></italic>. Although the Andean <italic><tp:taxon-name>Jamesonia congesta</tp:taxon-name></italic> also has “generalized” leaves, it is readily distinguished from <italic><tp:taxon-name>Tryonia</tp:taxon-name></italic> by its rachis color. The only species of <italic><tp:taxon-name>Jamesonia</tp:taxon-name></italic> with occasionally stramineous rachises (<italic><tp:taxon-name>Jamesonia flexuosa</tp:taxon-name></italic>) has “specialized” (complex and scandent) leaves. Spores of <italic><tp:taxon-name>Tryonia</tp:taxon-name></italic> (<xref ref-type="fig" rid="F9">Fig. 9</xref>) and <italic><tp:taxon-name>Jamesonia</tp:taxon-name></italic> are basically indistinguishable.</p><p><italic><tp:taxon-name>Tryonia</tp:taxon-name></italic> comprises the following species.</p></tp:treatment-sec><tp:treatment-sec><!--Section generated to contain objects referenced in tp:taxon-treatment.--><fig id="F4" position="float" orientation="portrait"><label>Figure 4.</label><caption><p><italic><tp:taxon-name>Tryonia myriophylla</tp:taxon-name></italic> (Sw.) Schuettp., J.Prado &amp; A.T.Cochran, the type species of <italic><tp:taxon-name>Tryonia</tp:taxon-name></italic>. Smith 1795 (US), inset detail of (stramineous) rachis magnified 4×.</p></caption><graphic xmlns:xlink="http://www.w3.org/1999/xlink" xlink:href="phytokeys-035-023-g004.jpg" position="float" orientation="portrait" xlink:type="simple"/></fig></tp:treatment-sec><ref-list><ref id="B18"><mixed-citation xmlns:xlink="http://www.w3.org/1999/xlink" xlink:type="simple"><person-group><name name-style="western"><surname>Tryon</surname><given-names>AF</given-names></name></person-group> (<year>1970</year>) <article-title>A monograph of the fern genus <italic>Eriosorus</italic>.</article-title><source>Contributions from the Gray Herbarium of Harvard University</source><volume>200</volume>: <fpage>54</fpage>-<lpage>174</lpage>.</mixed-citation></ref></ref-list></tp:taxon-treatment>
