# Supplementary material for: Tryonia, a new taenitidoid fern genus segregated from Jamesonia and Eriosorus (Pteridaceae)
Source: PhytoKeys. 2014 Feb 26;(35):23–43. doi: 10.3897/phytokeys.35.6886 (PMC4023336; doi:10.3897/phytokeys.35.6886)
Supplement: XML Treatment for Tryonia myriophylla [file phytokeys.35.6886-treatment3.xml]

<!DOCTYPE tp:taxon-treatment
  PUBLIC "-//TaxonX//DTD Taxonomic Treatment Publishing DTD v0 20100105//EN" "tax-treatment-NSO.dtd">
<tp:taxon-treatment xmlns:tp="http://www.plazi.org/taxpub"><tp:treatment-meta><mixed-citation publication-type="journal"><person-group><name><surname>Cochran</surname><given-names>Alyssa T.</given-names></name><name><surname>Prado</surname><given-names>Jefferson</given-names></name><name><surname>Schuettpelz</surname><given-names>Eric</given-names></name></person-group><article-title><italic>Tryonia</italic>, a new taenitidoid fern genus segregated from <italic>Jamesonia</italic> and <italic>Eriosorus</italic> (Pteridaceae)</article-title><source>PhytoKeys</source><day>26</day><month>2</month><year>2014</year><volume>2014</volume><issue>35</issue><fpage>23</fpage><lpage>43</lpage><pub-id pub-id-type="doi">10.3897/phytokeys.35.6886</pub-id></mixed-citation></tp:treatment-meta><tp:nomenclature><tp:taxon-name>
                        <tp:taxon-name-part taxon-name-part-type="genus">Tryonia</tp:taxon-name-part>
                        <tp:taxon-name-part taxon-name-part-type="species">myriophylla</tp:taxon-name-part>
                        <object-id xmlns:xlink="http://www.w3.org/1999/xlink" xlink:type="simple">urn:lsid:ipni.org:names:77136219-1</object-id>
                        <object-id xmlns:xlink="http://www.w3.org/1999/xlink" xlink:type="simple">http://species-id.net/wiki/Tryonia_myriophylla</object-id>
                    </tp:taxon-name><tp:taxon-authority>(Sw.) Schuettp., J.Prado &amp; A.T.Cochran</tp:taxon-authority><tp:taxon-status xmlns:xlink="http://www.w3.org/1999/xlink" xlink:type="simple">comb. nov.</tp:taxon-status><xref ref-type="fig" rid="F4">Figs 4</xref><xref ref-type="fig" rid="F9">, 9</xref><tp:nomenclature-citation-list><tp:nomenclature-citation><tp:taxon-name>Psilogramme myriophylla</tp:taxon-name><comment> Synonyms:   (Sw.) Kuhn (Festschr. 50 Jähr. Jub. Königstädt. Realschule Berlin 339. 1882); <italic><tp:taxon-name>Eriosorus myriophyllus</tp:taxon-name></italic> (Sw.) Copel. (Gen. Fil. 58. 1947); <italic><tp:taxon-name>Jamesonia myriophylla</tp:taxon-name></italic> (Sw.) Christenh. (Phytotaxa 19: 21. 2011).</comment></tp:nomenclature-citation></tp:nomenclature-citation-list></tp:nomenclature><tp:treatment-sec sec-type="Basionym"><title>Basionym.</title><p><italic><tp:taxon-name>Gymnogramma myriophylla</tp:taxon-name></italic> Sw. (Kongl. Vetensk. Acad. Handl. 1817(1): 58. 1817).</p></tp:treatment-sec><tp:treatment-sec sec-type="Type"><title>Type.</title><p><bold>Brazil:</bold> [Minas Gerais]: Villa Rica [now Ouro Preto], Aug 1815, <italic>G.W. Freyriss</italic> <italic>s.n</italic>. (lectotype [designated by Tryon, 1970]: S-R-2467, image!; isolectotypes: BM 000936677, image!, S-R-2469, image!).</p></tp:treatment-sec><tp:treatment-sec sec-type="Distribution"><title>Distribution.</title><p>Brazil: Bahia, Espírito Santo, Minas Gerais, Paraná, Rio de Janeiro, Santa Catarina, São Paulo, and Rio Grande do Sul. Uruguay: Cerro Largo.</p></tp:treatment-sec><tp:treatment-sec><!--Section generated to contain objects referenced in tp:taxon-treatment.--><fig id="F4" position="float" orientation="portrait"><label>Figure 4.</label><caption><p><italic><tp:taxon-name>Tryonia myriophylla</tp:taxon-name></italic> (Sw.) Schuettp., J.Prado &amp; A.T.Cochran, the type species of <italic><tp:taxon-name>Tryonia</tp:taxon-name></italic>. Smith 1795 (US), inset detail of (stramineous) rachis magnified 4×.</p></caption><graphic xmlns:xlink="http://www.w3.org/1999/xlink" xlink:href="phytokeys-035-023-g004.jpg" position="float" orientation="portrait" xlink:type="simple"/></fig><fig id="F9" position="float" orientation="portrait"><label>Figure 9.</label><caption><p>Spores of <italic><tp:taxon-name>Tryonia</tp:taxon-name></italic>. A. <italic><tp:taxon-name>Tryonia myriophylla</tp:taxon-name></italic> proximal view, Wacket s.n. (US) <bold>B</bold> <italic><tp:taxon-name>Tryonia myriophylla</tp:taxon-name></italic> distal view, Wacket s.n. (US) <bold>C</bold> <italic><tp:taxon-name>Tryonia areniticola</tp:taxon-name></italic> proximal view, Kummrow 2773 (US) <bold>D</bold> <italic><tp:taxon-name>Tryonia areniticola</tp:taxon-name></italic> distal view, Kummrow 2773 (US). All scale bars are 20 µm.</p></caption><graphic xmlns:xlink="http://www.w3.org/1999/xlink" xlink:href="phytokeys-035-023-g009.jpg" position="float" orientation="portrait" xlink:type="simple"/></fig></tp:treatment-sec></tp:taxon-treatment>
