# Supplementary material for: Tryonia, a new taenitidoid fern genus segregated from Jamesonia and Eriosorus (Pteridaceae)
Source: PhytoKeys. 2014 Feb 26;(35):23–43. doi: 10.3897/phytokeys.35.6886 (PMC4023336; doi:10.3897/phytokeys.35.6886)
Supplement: XML Treatment for Tryonia schwackeana [file phytokeys.35.6886-treatment4.xml]

<!DOCTYPE tp:taxon-treatment
  PUBLIC "-//TaxonX//DTD Taxonomic Treatment Publishing DTD v0 20100105//EN" "tax-treatment-NSO.dtd">
<tp:taxon-treatment xmlns:tp="http://www.plazi.org/taxpub"><tp:treatment-meta><mixed-citation publication-type="journal"><person-group><name><surname>Cochran</surname><given-names>Alyssa T.</given-names></name><name><surname>Prado</surname><given-names>Jefferson</given-names></name><name><surname>Schuettpelz</surname><given-names>Eric</given-names></name></person-group><article-title><italic>Tryonia</italic>, a new taenitidoid fern genus segregated from <italic>Jamesonia</italic> and <italic>Eriosorus</italic> (Pteridaceae)</article-title><source>PhytoKeys</source><day>26</day><month>2</month><year>2014</year><volume>2014</volume><issue>35</issue><fpage>23</fpage><lpage>43</lpage><pub-id pub-id-type="doi">10.3897/phytokeys.35.6886</pub-id></mixed-citation></tp:treatment-meta><tp:nomenclature><tp:taxon-name>
                        <tp:taxon-name-part taxon-name-part-type="genus">Tryonia</tp:taxon-name-part>
                        <tp:taxon-name-part taxon-name-part-type="species">schwackeana</tp:taxon-name-part>
                        <object-id xmlns:xlink="http://www.w3.org/1999/xlink" xlink:type="simple">urn:lsid:ipni.org:names:77136220-1</object-id>
                        <object-id xmlns:xlink="http://www.w3.org/1999/xlink" xlink:type="simple">http://species-id.net/wiki/Tryonia_schwackeana</object-id>
                    </tp:taxon-name><tp:taxon-authority>(Christ) Schuettp., J.Prado &amp; A.T.Cochran</tp:taxon-authority><tp:taxon-status xmlns:xlink="http://www.w3.org/1999/xlink" xlink:type="simple">comb. nov.</tp:taxon-status><xref ref-type="fig" rid="F7">Fig. 7</xref><tp:nomenclature-citation-list><tp:nomenclature-citation><tp:taxon-name>Eriosorus schwackeanus</tp:taxon-name><comment> Synonym:   (Christ) Copel. (Gen. Fil. 59. 1947).</comment></tp:nomenclature-citation></tp:nomenclature-citation-list></tp:nomenclature><tp:treatment-sec sec-type="Basionym"><title>Basionym.</title><p><italic><tp:taxon-name>Gymnogramma schwackeana</tp:taxon-name></italic> Christ in Schwacke (Pl. Nov. Mineiras 2.18. 1900).</p></tp:treatment-sec><tp:treatment-sec sec-type="Type"><title>Type.</title><p><bold>Brazil:</bold> [Minas Gerais]: Ouro Preto, <italic>C.A.W. Schwacke 9389</italic> (lectotype [designated by Tryon, 1970]: P 00603566, image!; isolectotype: GH 00021287, image!).</p></tp:treatment-sec><tp:treatment-sec sec-type="Distribution"><title>Distribution.</title><p>Brazil: Bahia and Minas Gerais.</p></tp:treatment-sec><tp:treatment-sec><!--Section generated to contain objects referenced in tp:taxon-treatment.--><fig id="F7" position="float" orientation="portrait"><label>Figure 7.</label><caption><p><italic><tp:taxon-name>Tryonia schwackeana</tp:taxon-name></italic> (Christ) Schuettp., J.Prado &amp; A.T.Cochran. Schuettpelz 1433 (MO), inset detail of (stramineous) rachis magnified 4×. Image modified from <ext-link xmlns:xlink="http://www.w3.org/1999/xlink" ext-link-type="uri" xlink:href="http://www.tropicos.org/Image/100140486" xlink:type="simple">http://www.tropicos.org/Image/100140486</ext-link>.</p></caption><graphic xmlns:xlink="http://www.w3.org/1999/xlink" xlink:href="phytokeys-035-023-g007.jpg" position="float" orientation="portrait" xlink:type="simple"/></fig></tp:treatment-sec></tp:taxon-treatment>
